# Supplementary material for: Cardio-Vasculo-Renal Benefits of SGLT2 Inhibitors in Heart Failure: A Retrospective Study from a Lower-Resource Tertiary Center
Source: Medicina (Kaunas). 2026 Jan 26;62(2):256. doi: 10.3390/medicina62020256 (PMC12942245; doi:10.3390/medicina62020256)
Supplement: Supplementary file 1 [file medicina-62-00256-s001.zip]

Archive with 2 entries (1 files):
- medicina-4068974-supplementary/
- medicina-4068974-supplementary/medicina-4068974-supplementary.pdf
